# Supplementary material for: The baculum affects paternity success of first but not second males in house mouse sperm competition
Source: BMC Ecol Evol. 2021 Aug 12;21:159. doi: 10.1186/s12862-021-01887-6 (PMC8359600; doi:10.1186/s12862-021-01887-6)
Supplement: Supplementary file 2 — Additional file 2. Raw Data. [file 12862_2021_1887_MOESM2_ESM.xlsx]

## Sheet: Raw Data Paternity Analyses
Male1_ID	Male2_ID	Female_ID	Female_Genotype	Female_Weight_g	Embryos	Embryos_Male1	Embryos_Male2	Embryos_Unknown	Male1_Genotype	Male1_Weight_g	Latency_FirstMount_Male1_min	CopulatoryBouts_Male1	AverageBoutDuration_Male1_s	EjaculationLatency_Male1_min	InCopulaDuration_Ejaculation_Male1	Treatment_Male1	Male2_Genotype	Male2_Weight_g	Latency_FirstMount_Male2_s	EjaculationLatency_Male2_min	Treatment_Male2	Interval_EjacMale1.EjacMale2_min	Pregnancy	comb	m1_a	m1_l	m1_minw	m1_maxw	Male1_t	Male1_cauda	Male1_epi	Male1_sv_cg	Male1_prep	m2_a	m2_l	m2_minw	m2_maxw	Male2_t	Male2_sv_cg	Male2_prep	plug_treat	M1_CS	M1_RW1	M1_RW2	M2_CS	M2_RW1	M2_RW2
A1565	A1566	A1593	+/t	19.9	9	7	2	0	+/+	27.2	235.2	15	21.5	107.9	18	control	+/+	29.5	345	77	control	94.7	y	ww	3.005	4.516	0.2815	1.448	77.15	11.9	16.45	97.25	31.2	3.2385	4.6645	0.3035	1.431	89.85	113.65	36.45	control	9.11365	-0.0198	0.00515	9.44015	-0.0182	0.00285
A1565	A1566	239_4_2	+/+	16.8	7	2	3	2	+/+	26.4	349	20	17.2	65.6	18	removed	+/+	29.1	537	42.8	removed	74.2	y	ww	3.005	4.516	0.2815	1.448	112.25	12.85	23.1	121.8	56.7	3.2385	4.6645	0.3035	1.431	115.05	126.8	66.2	treatment	9.11365	-0.0198	0.00515	9.44015	-0.0182	0.00285
A1565	A1566	A1594	+/+	19.8	0	NA	NA	NA	+/+	26.1	452.7	7	4.6	95.3	6	control	+/+	29.8	5198	NA	control	NA	n	ww	3.005	4.516	0.2815	1.448	97.8	11.6	21.5	115.3	52.95	3.2385	4.6645	0.3035	1.431	96.45	115	50.75	control	9.11365	-0.0198	0.00515	9.44015	-0.0182	0.00285
A1583	A1582	A1659	+/+	19.7	7	5	2	0	+/+	25.3	268.4	12	17.4	47.2	17	removed	+/+	25	243	30.4	removed	83.8	y	ww	2.91	4.2905	0.268	1.5255	106.2	15.25	20.1	104.3	49.75	2.572	4.108	0.256	1.435	110.8	92.05	49.5	treatment	8.7751	0.02305	-0.0084	8.3844	0.03805	0.0141
A1583	A1582	A1592	+/t	21.6	7	6	1	0	+/+	24.5	367.9	11	17.6	48.2	19	control	+/+	26.3	648	39.3	control	194.9	y	ww	2.91	4.2905	0.268	1.5255	95.6	12.8	20.45	117.25	36.55	2.572	4.108	0.256	1.435	93.65	102.3	30.05	control	8.7751	0.02305	-0.0084	8.3844	0.03805	0.0141
A1611	A1612	A1662	+/+	17.6	7	4	3	0	+/+	24	391.2	32	16	78.7	19	control	+/+	23.8	236	56.8	control	84.8	y	ww	2.64	4.1795	0.2795	1.3625	86.95	12.9	16.75	92.55	37.95	2.575	3.971	0.283	1.3965	84.3	94.3	37.25	control	8.47815	-0.00355	-0.00125	8.1449	0.01035	-0.0117
A1611	A1612	A1609	+/+	21.9	10	1	9	0	+/+	23.7	139.7	50	12.7	105.6	17	removed	+/+	24.1	678	34.8	removed	61.8	y	ww	2.64	4.1795	0.2795	1.3625	112.85	12.6	23.65	93.35	76.65	2.575	3.971	0.283	1.3965	109.65	85.85	59.8	treatment	8.47815	-0.00355	-0.00125	8.1449	0.01035	-0.0117
A1611	A1612	A1660	+/+	20.2	0	NA	NA	NA	+/+	24.1	246.2	19	15	95.2	16	control	+/+	24.5	1202	138.4	control	189.1	n	ww	2.64	4.1795	0.2795	1.3625	122.45	11.7	26.25	116.7	51.9	2.575	3.971	0.283	1.3965	122.6	125.45	54.45	control	8.47815	-0.00355	-0.00125	8.1449	0.01035	-0.0117
A1619	A1620	A1611	+/+	19.1	0	NA	NA	NA	+/+	25.7	341.5	19	10.8	76.4	9	control	+/+	24.9	737	NA	control	NA	n	ww	2.7355	4.245	0.298	1.395	97.8	11.6	21.5	115.3	52.95	2.769	4.108	0.3035	1.495	96.45	115	50.75	control	8.5363	-0.00605	0.00185	8.50865	0.0315	-0.0033
A1619	A1620	A1567	+/+	20.6	0	NA	NA	NA	+/+	27.4	261.8	37	12.3	62.3	10	control	+/+	26.4	535	NA	control	NA	n	ww	2.7355	4.245	0.298	1.395	112	15.25	21.85	108.55	92.65	2.769	4.108	0.3035	1.495	101.25	118.7	71.75	control	8.5363	-0.00605	0.00185	8.50865	0.0315	-0.0033
A1619	A1620	A1569	+/t	21.6	8	7	1	0	+/+	25.6	393	60	10.5	79	13	removed	+/+	26.5	502	43.7	removed	118	y	ww	2.7355	4.245	0.298	1.395	106.6	14.15	20.45	119.75	50.1	2.769	4.108	0.3035	1.495	101.8	113.35	40.4	treatment	8.5363	-0.00605	0.00185	8.50865	0.0315	-0.0033
A1619	A1620	AS03_7	+/t	18.5	9	9	0	0	+/+	26.6	216.8	12	14.1	73.5	8	control	+/+	25.9	904	NA	control	NA	y	ww	2.7355	4.245	0.298	1.395	100.55	12.15	19.25	98.2	59	2.769	4.108	0.3035	1.495	106.95	120.5	88.3	control	8.5363	-0.00605	0.00185	8.50865	0.0315	-0.0033
A1655	A1656	A1549	+/+	21.6	7	6	1	0	+/+	25.4	274.2	2	15.5	1.4	17	removed	+/+	24.5	197	54	removed	85.7	y	ww	3.2555	4.1085	0.3255	1.4605	106.2	15.25	20.1	104.3	49.75	3.0705	4.442	0.291	1.4835	110.8	92.05	49.5	treatment	NA	NA	NA	9.0231	0.0025	0.0017
A1655	A1656	A1570	+/t	20.9	0	NA	NA	NA	+/+	24.2	308.8	57	11.7	113.2	13	removed	+/+	24.2	661	13.3	removed	61.3	n	ww	3.2555	4.1085	0.3255	1.4605	90.95	12.2	19.8	99.75	43.6	3.0705	4.442	0.291	1.4835	92.6	96.3	48	treatment	NA	NA	NA	9.0231	0.0025	0.0017
A1655	A1656	AS07_9	+/+	19.5	8	8	0	0	+/+	25	223.7	26	15.5	125.8	17	control	+/+	24.7	89	72.1	control	165.1	y	ww	3.2555	4.1085	0.3255	1.4605	86.95	12.9	16.75	92.55	37.95	3.0705	4.442	0.291	1.4835	84.3	94.3	37.25	control	NA	NA	NA	9.0231	0.0025	0.0017
A1658	A1657	250_1_1	+/+	22.5	9	8	1	0	+/+	25.9	216.6	22	13.1	82.4	12	control	+/+	29.5	223	41.1	control	87.9	y	ww	2.636	4.185	0.2915	1.341	86.95	12.9	16.75	92.55	37.95	3.0615	4.299	0.297	1.552	84.3	94.3	37.25	control	8.50635	-0.0047	0.0079	8.832	0.01425	-0.0201
A1658	A1657	A1571	+/+	20.2	0	NA	NA	NA	+/+	23.2	303	21	20.8	188.3	10	control	+/+	27.9	309	123.5	control	148.4	n	ww	2.636	4.185	0.2915	1.341	122.45	11.7	26.25	116.7	51.9	3.0615	4.299	0.297	1.552	122.6	125.45	54.45	control	8.50635	-0.0047	0.0079	8.832	0.01425	-0.0201
A1658	A1657	A1664	+/+	17	5	5	0	0	+/+	24.1	121.7	24	22	85.3	11	removed	+/+	26.8	720	50.3	removed	110.2	y	ww	2.636	4.185	0.2915	1.341	110.8	11.2	18.7	104.75	66.45	3.0615	4.299	0.297	1.552	103.2	110.95	48.4	treatment	8.50635	-0.0047	0.0079	8.832	0.01425	-0.0201
A1698	A1699	A1573	+/t	23	0	NA	NA	NA	+/+	26	281	17	25.6	144.3	13	control	+/+	26.2	448	70.6	control	117.8	n	ww	2.6765	4.205	0.2615	1.3665	95.6	13.55	19.4	129.85	58.05	2.7095	4.1485	0.247	1.48	99.95	139.45	64.05	control	8.5179	-0.0049	0.00625	8.5068	0.0324	-0.00075
A1698	A1699	A1665	+/+	18.7	0	NA	NA	NA	+/+	26.2	549.4	3	4.7	26.3	13	removed	+/+	25.7	NA	NA	removed	NA	n	ww	2.6765	4.205	0.2615	1.3665	108.7	13.35	21.4	96.7	56.35	2.7095	4.1485	0.247	1.48	106.15	89.3	55.45	treatment	8.5179	-0.0049	0.00625	8.5068	0.0324	-0.00075
A1698	A1699	A1677	+/+	22	9	0	9	0	+/+	25.8	311	1	11	0.2	25	removed	+/+	23.9	965	40.7	removed	72.6	y	ww	2.6765	4.205	0.2615	1.3665	99.85	15.1	19.25	104.1	38.9	2.7095	4.1485	0.247	1.48	105.1	106.65	47.45	treatment	8.5179	-0.0049	0.00625	8.5068	0.0324	-0.00075
A1698	A1699	A1617	+/+	22.5	7	3	3	1	+/+	25.6	379.1	11	38	50.8	14	control	+/+	24.3	395	43.9	control	56.6	y	ww	2.6765	4.205	0.2615	1.3665	93.7	10.1	17.2	82.1	23.75	2.7095	4.1485	0.247	1.48	95.5	83.65	26.55	control	8.5179	-0.0049	0.00625	8.5068	0.0324	-0.00075
A1698	A1699	A1550	+/+	20	0	NA	NA	NA	+/+	26.1	231.9	9	19.1	82.3	10	removed	+/+	25.2	1095	NA	removed	NA	n	ww	2.6765	4.205	0.2615	1.3665	108.7	13.35	21.4	96.7	56.35	2.7095	4.1485	0.247	1.48	106.15	89.3	55.45	treatment	8.5179	-0.0049	0.00625	8.5068	0.0324	-0.00075
A1697	A1700	AS07_8	+/t	18.3	8	0	6	2	+/t	25.3	294	9	12.8	56.6	19	control	+/t	23.9	566	34.7	control	127.5	y	tt	2.673	4.1935	0.264	1.3745	99.85	15.1	19.25	104.1	38.9	2.5525	3.951	0.263	1.3795	105.1	106.65	47.45	control	8.638	0.01015	0.00955	8.1421	0.00585	-0.0112
A1697	A1700	A1616	+/+	23.6	8	5	3	0	+/t	23.3	NA	NA	NA	NA	NA	removed	+/t	23.7	NA	NA	removed	NA	y	tt	2.673	4.1935	0.264	1.3745	100.3	14.15	21.85	118.85	46.8	2.5525	3.951	0.263	1.3795	111.45	108.6	39.55	treatment	8.638	0.01015	0.00955	8.1421	0.00585	-0.0112
A1697	A1700	AS06_5	+/t	NA	0	NA	NA	NA	+/t	23.3	281.4	1	18	0.3	25	removed	+/t	22.9	2260	9.7	removed	73.6	n	tt	2.673	4.1935	0.264	1.3745	93.95	11.1	19.05	77.75	34.3	2.5525	3.951	0.263	1.3795	95.05	71.95	37.7	treatment	8.638	0.01015	0.00955	8.1421	0.00585	-0.0112
A1707	A1708	A1586	+/+	20	10	0	8	2	+/t	27.1	267.9	9	19.9	64.2	13	control	+/t	24.5	1349	79.1	control	141.5	y	tt	2.835	4.3735	0.2615	1.409	108.9	14.85	21.3	100.6	45.8	2.6865	4.285	0.266	1.405	105.8	107.3	66.5	control	8.88725	0.00025	0.0141	8.6277	0.01365	0.0152
A1707	A1708	AS07_6	+/t	20.1	9	0	9	0	+/t	27.7	387	23	15.7	54.4	11	removed	+/t	25	650	50.2	removed	91.7	y	tt	2.835	4.3735	0.2615	1.409	90.85	12.4	19.8	107.25	29.3	2.6865	4.285	0.266	1.405	92.8	124.6	73.65	treatment	8.88725	0.00025	0.0141	8.6277	0.01365	0.0152
A1707	A1708	A1653	+/t	18.5	0	NA	NA	NA	+/t	27.2	400.3	1	7	0.1	19	control	+/t	25.3	548	47.8	control	134.4	n	tt	2.835	4.3735	0.2615	1.409	90.95	12.2	19.8	99.75	43.6	2.6865	4.285	0.266	1.405	92.6	96.3	48	control	8.88725	0.00025	0.0141	8.6277	0.01365	0.0152
A1710	A1711	A1649	+/+	18.8	6	5	0	1	+/t	23.5	96.4	18	13.8	80.9	18	removed	+/t	25.7	922	112.9	removed	220.9	y	tt	2.7545	4.1735	0.2845	1.485	90.85	12.4	19.8	107.25	29.3	2.9355	4.508	0.2525	1.407	92.8	124.6	73.65	treatment	8.54905	0.0239	-0.00665	9.04675	-0.0222	0.0036
A1710	A1711	A1635	+/+	22.6	8	0	8	0	+/t	22.6	282.9	14	23.6	69.3	18	control	+/t	26.3	398	59.3	control	86.8	y	tt	2.7545	4.1735	0.2845	1.485	108.9	14.85	21.3	100.6	45.8	2.9355	4.508	0.2525	1.407	105.8	107.3	66.5	control	8.54905	0.0239	-0.00665	9.04675	-0.0222	0.0036
A1709	A1712	A1661	+/+	20.9	8	7	0	1	+/+	23.9	170	12	23.3	110.5	16	removed	+/+	25.6	687	36.5	removed	96.5	y	ww	2.7445	4.1765	0.296	1.413	112.85	12.6	23.65	93.35	76.65	2.7445	4.239	0.273	1.385	109.65	85.85	59.8	treatment	8.47975	-0.0054	-0.0074	8.61405	-0.00755	0.00055
A1709	A1712	A1634	+/t	22.5	9	9	0	0	+/+	22.7	253.5	9	46	87.3	13	control	+/+	24.4	760	91.5	control	144.4	y	ww	2.7445	4.1765	0.296	1.413	77.15	11.9	16.45	97.25	31.2	2.7445	4.239	0.273	1.385	89.85	113.65	36.45	control	8.47975	-0.0054	-0.0074	8.61405	-0.00755	0.00055
A1716	A1717	AS06_7	+/+	18.8	0	NA	NA	NA	+/+	23.6	270.3	2	24	14	12	removed	+/+	25.3	442	131.3	removed	172.4	n	ww	2.841	4.26	0.2565	1.4135	102.95	12.85	18.35	86.7	41.2	2.7745	4.25	0.2715	1.4585	98.7	82.25	42.35	treatment	8.61755	-0.01925	-0.01325	8.60655	0.0121	-0.00155
A1716	A1717	AS06_6	+/+	20.1	0	NA	NA	NA	+/+	23.6	312.8	7	10.4	42.7	16	removed	+/+	25.8	899	NA	removed	NA	n	ww	2.841	4.26	0.2565	1.4135	98.05	11.35	18.65	89.8	35.6	2.7745	4.25	0.2715	1.4585	99.55	97	34.85	treatment	8.61755	-0.01925	-0.01325	8.60655	0.0121	-0.00155
A1716	A1717	A1625	+/t	22.4	11	5	4	2	+/+	23.8	309.4	13	15.2	47.7	16	control	+/+	25.7	388	69.1	control	141.6	y	ww	2.841	4.26	0.2565	1.4135	77.15	11.9	16.45	97.25	31.2	2.7745	4.25	0.2715	1.4585	89.85	113.65	36.45	control	8.61755	-0.01925	-0.01325	8.60655	0.0121	-0.00155
A1716	A1717	A1650	+/t	20	0	NA	NA	NA	+/+	23.2	271.6	4	16.8	97.9	15	removed	+/+	25.2	2143	NA	removed	NA	n	ww	2.841	4.26	0.2565	1.4135	98.05	11.35	18.65	89.8	35.6	2.7745	4.25	0.2715	1.4585	99.55	97	34.85	treatment	8.61755	-0.01925	-0.01325	8.60655	0.0121	-0.00155
A1715	A1718	A1614	+/+	20.7	7	3	4	0	+/t	25.6	523.7	4	22	17.8	16	removed	+/t	26.5	830	30.5	removed	106.8	y	tt	3.027	4.3735	0.3065	1.491	112.25	12.85	23.1	121.8	56.7	2.85	4.205	0.301	1.484	115.05	126.8	66.2	treatment	8.92435	0.0094	0.0015	8.60255	0.0123	-0.0118
A1715	A1718	A1652	+/t	21.5	7	7	0	0	+/t	25.3	268.6	43	17.7	109.6	12	control	+/t	26.4	676	NA	control	NA	y	tt	3.027	4.3735	0.3065	1.491	100.3	14.15	21.85	118.85	46.8	2.85	4.205	0.301	1.484	111.45	108.6	39.55	control	8.92435	0.0094	0.0015	8.60255	0.0123	-0.0118
A1726	A1727	A1651	+/+	22.1	6	0	4	2	+/t	25.1	334.6	4	47	28	10	removed	+/t	28.4	692	80.7	removed	122.6	y	tt	2.8265	4.4615	0.2765	1.435	112.85	12.6	23.65	93.35	76.65	2.8455	4.4905	0.277	1.35	109.65	85.85	59.8	treatment	9.05205	0.0139	0.0224	9.0568	0.00665	0.02705
A1726	A1727	A1676	+/+	22.4	6	5	1	0	+/t	25.4	287.4	3	16.7	76.6	15	control	+/t	30.5	61	82.1	control	130.1	y	tt	2.8265	4.4615	0.2765	1.435	80.05	10.65	17.05	83	33.65	2.8455	4.4905	0.277	1.35	86.55	96.65	43.45	control	9.05205	0.0139	0.0224	9.0568	0.00665	0.02705
A1750	A1747	A1675	+/+	20.7	0	NA	NA	NA	+/+	27.8	479.5	1	20	0.3	19	control	+/+	28.9	3265	NA	control	NA	n	ww	3.0025	4.335	0.2815	1.5235	112	15.25	21.85	108.55	92.65	3.014	4.425	0.2605	1.4955	101.25	118.7	71.75	control	8.94015	0.00935	-0.0064	9.08105	0.00265	0.0049
A1750	A1747	AS06_9	+/+	18.3	7	7	0	0	+/+	27.1	86	26	13.4	50.8	13	control	+/+	30.6	125	65.3	control	151.5	y	ww	3.0025	4.335	0.2815	1.5235	93.7	10.1	17.2	82.1	23.75	3.014	4.425	0.2605	1.4955	95.5	83.65	26.55	control	8.94015	0.00935	-0.0064	9.08105	0.00265	0.0049
A1750	A1747	A1678	+/+	22.1	8	7	0	1	+/+	27.6	478.2	7	24.6	47.3	13	removed	+/+	31.1	957	133.1	removed	204.6	y	ww	3.0025	4.335	0.2815	1.5235	106.6	14.15	20.45	119.75	50.1	3.014	4.425	0.2605	1.4955	101.8	113.35	40.4	treatment	8.94015	0.00935	-0.0064	9.08105	0.00265	0.0049
A1756	A1757	A1701	+/t	22.2	8	8	0	0	+/+	28.1	260.6	12	17.2	66.3	11	removed	+/+	29.9	623	86	removed	193.5	y	ww	2.9855	4.422	0.2505	1.474	111.8	15.45	20.6	93.35	40.5	2.796	4.2875	0.254	1.3835	113.3	100.25	46.2	treatment	8.97115	-0.00385	-0.0077	8.6838	-0.00775	0.00065
A1756	A1757	AS19_5	+/t	23.5	10	4	6	0	+/+	26	377.3	33	8.9	55.4	17	control	+/+	29	393	68.3	control	93.2	y	ww	2.9855	4.422	0.2505	1.474	93.7	10.1	17.2	82.1	23.75	2.796	4.2875	0.254	1.3835	95.5	83.65	26.55	control	8.97115	-0.00385	-0.0077	8.6838	-0.00775	0.00065
A1761	A1760	AS05_4	+/+	21.6	10	7	3	0	+/t	25.6	221.6	28	16.9	130.3	13	control	+/t	27.9	429	54	control	129.3	y	tt	3.0605	4.308	0.275	1.556	80.05	10.65	17.05	83	33.65	2.9475	4.1895	0.2685	1.567	86.55	96.65	43.45	control	8.91155	0.0262	-0.01325	8.65875	0.0236	-0.02295
A1761	A1760	AS09_4	+/+	19.9	7	3	4	0	+/t	NA	259.1	27	26.4	117.3	13	removed	+/t	27.7	1614	101.5	removed	159	y	tt	3.0605	4.308	0.275	1.556	94.55	11.25	17.15	100.3	49.55	2.9475	4.1895	0.2685	1.567	94.75	88.85	39.55	treatment	8.91155	0.0262	-0.01325	8.65875	0.0236	-0.02295
A1764	A1766	A1681	+/+	22.5	9	6	3	0	+/t	30	286	5	5	108.8	9	control	+/t	30.7	257	57.6	control	213	y	tt	2.713	4.3735	0.2575	1.432	95.6	12.8	20.45	117.25	36.55	2.858	4.3965	0.2835	1.387	93.65	102.3	30.05	control	8.88495	0.01665	0.02135	8.91745	0.0144	0.0171
A1764	A1766	A1680	+/+	21.6	3	1	2	0	+/t	29.4	155.2	3	38	24.1	26	control	+/t	28.6	1631	93.7	control	183.6	y	tt	2.713	4.3735	0.2575	1.432	95.6	12.8	20.45	117.25	36.55	2.858	4.3965	0.2835	1.387	93.65	102.3	30.05	control	8.88495	0.01665	0.02135	8.91745	0.0144	0.0171
A1764	A1766	A1684	+/+	21.1	7	0	7	0	+/t	30.1	315.1	8	9.4	73.5	18	removed	+/t	30.3	760	72.2	removed	92.3	y	tt	2.713	4.3735	0.2575	1.432	95.05	11.15	19.65	102.25	95.9	2.858	4.3965	0.2835	1.387	95.3	123.15	100.45	treatment	8.88495	0.01665	0.02135	8.91745	0.0144	0.0171
A1784	A1785	A1694	+/+	24.2	12	0	10	2	+/t	25.4	133.7	18	20.7	80.6	10	removed	+/t	26.8	628	31.4	removed	83.5	y	tt	2.9735	4.505	0.2655	1.3965	95.05	11.15	19.65	102.25	95.9	2.9975	4.462	0.291	1.485	91.2	106.4	56.05	treatment	9.13695	-0.0169	0.00665	9.1038	0.00025	0.00535
A1784	A1785	AS09_5	+/t	24	0	NA	NA	NA	+/t	25.8	406.3	4	5.5	21.1	27	control	+/t	29.9	1438	55.3	control	169	n	tt	2.9735	4.505	0.2655	1.3965	122.45	11.7	26.25	116.7	51.9	2.9975	4.462	0.291	1.485	122.6	125.45	54.45	control	9.13695	-0.0169	0.00665	9.1038	0.00025	0.00535
A1787	A1786	A1703	+/+	20.9	9	0	8	1	+/t	27.1	200.1	11	6.9	61.1	19	removed	+/t	27.9	735	28.8	removed	47.9	y	tt	2.7565	4.2395	0.266	1.3915	95.05	11.15	19.65	102.25	95.9	2.939	4.61	0.2675	1.4435	91.2	106.4	56.05	treatment	8.69095	0.005	0.0053	9.25765	-0.01765	0.01445
A1787	A1786	AS10_5	+/t	21.5	6	0	6	0	+/t	26.6	422.6	13	16.4	66.7	13	control	+/t	28	347	29.4	control	41.9	y	tt	2.7565	4.2395	0.266	1.3915	80.05	10.65	17.05	83	33.65	2.939	4.61	0.2675	1.4435	86.55	96.65	43.45	control	8.69095	0.005	0.0053	9.25765	-0.01765	0.01445
A1792	A1790	A1706	+/t	22.6	1	0	0	1	+/+	23.6	327.2	56	12.6	102.5	14	removed	+/+	28.3	1013	54.2	removed	112.4	y	ww	2.543	4.2025	0.2775	1.327	93.95	11.1	19.05	77.75	34.3	2.9195	4.3565	0.253	1.445	95.6	82.55	30.7	treatment	8.4038	-0.01915	0.00305	8.87625	-0.00775	-0.0082
A1792	A1790	AS15_2	+/t	22.5	9	5	4	0	+/+	22.8	348.8	37	13.6	52.5	14	control	+/+	28	273	35.9	control	93.1	y	ww	2.543	4.2025	0.2775	1.327	94.55	11.25	17.15	100.3	49.55	2.9195	4.3565	0.253	1.445	94.85	99.55	40.3	control	8.4038	-0.01915	0.00305	8.87625	-0.00775	-0.0082
A1793	A1791	AS09_3	+/t	19.5	6	0	6	0	+/t	25.5	387.3	3	7.3	26.1	19	removed	+/t	29.1	388	49.8	removed	84.9	y	tt	2.6225	4.151	0.261	1.3855	112.25	12.85	23.1	121.8	56.7	2.6475	4.154	0.2475	1.422	115.05	126.8	66.2	treatment	8.4634	0.0034	0.0032	8.5512	0.0273	0.00655
A1793	A1791	AS16_9	+/+	19.9	8	3	2	3	+/t	24.5	231.4	7	23.6	65.9	15	control	+/t	28.1	3262	176.6	control	293.7	y	tt	2.6225	4.151	0.261	1.3855	95.6	12.8	20.45	117.25	36.55	2.6475	4.154	0.2475	1.422	93.65	102.3	30.05	control	8.4634	0.0034	0.0032	8.5512	0.0273	0.00655
A1802	A1804	AS10_3	+/t	21.4	0	NA	NA	NA	+/+	27.3	160.2	9	19.1	42.5	17	removed	+/+	28.4	590	36.8	removed	92.9	n	ww	2.761	4.2535	0.281	1.3935	93.95	11.1	19.05	77.75	34.3	3.295	4.422	0.2855	1.584	95.6	82.55	30.7	treatment	8.6791	-0.00035	0.0032	9.07575	-0.0087	-0.03405
A1802	A1804	AS15_3	+/+	21.5	0	NA	NA	NA	+/+	26.2	72.9	1	20	0.3	20	removed	+/+	27.9	225	29.5	removed	227	n	ww	2.761	4.2535	0.281	1.3935	93.95	11.1	19.05	77.75	34.3	3.295	4.422	0.2855	1.584	95.05	71.95	37.7	treatment	8.6791	-0.00035	0.0032	9.07575	-0.0087	-0.03405
A1802	A1804	AS09_8	+/+	19.8	6	5	0	1	+/+	26.8	287	9	19.4	35.4	18	control	+/+	28.8	249	68.1	control	112.9	y	ww	2.761	4.2535	0.281	1.3935	94.55	11.25	17.15	100.3	49.55	3.295	4.422	0.2855	1.584	94.85	99.55	40.3	control	8.6791	-0.00035	0.0032	9.07575	-0.0087	-0.03405
A1810	A1809	A1637	+/+	21	8	8	0	0	+/+	24.5	358.6	10	13.4	23	14	control	+/+	22.5	1780	NA	control	NA	y	ww	2.898	4.479	0.2965	1.365	100.55	12.15	19.25	98.2	59	2.627	4.225	0.2725	1.385	106.95	120.5	88.3	control	8.9451	-0.0257	0.00335	8.52505	-0.0001	0.00735
A1810	A1809	A1693	+/+	23.5	11	9	2	0	+/+	25.3	81.3	6	15.3	67.6	6	removed	+/+	20.6	1033	0.3	removed	91.6	y	ww	2.898	4.479	0.2965	1.365	106.6	14.15	20.45	119.75	50.1	2.627	4.225	0.2725	1.385	101.8	113.35	40.4	treatment	8.9451	-0.0257	0.00335	8.52505	-0.0001	0.00735

## Sheet: Raw Data Bahaviour Analyses
Female_ID	Male1_ID	Male2_ID	Female_Genotype	Female_Weight_g	Embryos	Embryos_Male1	Embryos_Male2	Embryos_Unknown	Male1_Genotype	Male1_Weight_g	EjaculationTime_Male1_s	Postejaculatory_Bouts_Male1	Treatment_Male1	Male2_Genotype	Male2_Weight_g	Latency_FirstMount_Male2_s	CopulatoryBouts_Male2	AverageBoutDuration_Male2_s	EjaculationLatency_Male2_s	EjaculationTime_Male2	InCopulaDuration_at_Ejaculation_Male2	Treatment_Male2	Interval_EjacMale1-EjacMale2_s	Pregnancy	comb	same	m2_a	m2_l	m2_minw	m2_maxw	m1_a	m1_l	m1_minw	m1_maxw	M1_CS_d	M1_CS_u	M1_RW1_u	M1_RW2_u	M1_RW1_d	M1_RW2_d	M2_CS_d	M2_CS_u	M2_RW1_u	M2_RW2_u	M2_RW1_d	M2_RW2_d	Latency_FirstMount_Male1 _min	CopulatoryBouts_Male1	AverageBoutDuration_Male1_s
239_4_2	A1565	A1566	+/+	17.2	7	2	3	2	+/+	26.4	-1347	0	removed	+/+	29.1	537	49	8.6	2568	3105	11	removed	4452	y	ww	y	3.2385	4.6645	0.3035	1.431	3.005	4.516	0.2815	1.448	9.12	9.11	-0.0199	0.00242	-0.0213	0.00419	9.43	9.45	-0.0197	0.00253	-0.0191	-0.000393	349	20	17.2
250_1_1	A1658	A1657	+/+	22.9	9	8	1	0	+/+	25.9	-2582	30	control	+/+	29.5	223	35	8.5	2467	2690	7	control	5272	y	ww	y	3.0615	4.299	0.297	1.552	2.636	4.185	0.2915	1.341	8.47	8.54	-0.00778	0.00907	-0.0045	0.00778	8.81	8.86	0.0138	-0.0204	0.0159	-0.0171	216.6	22	13.1
A1548	A1638	A1639	+/+	21.7	0	NA	NA	NA	+/t	26	-4697	2	removed	+/+	25	1185	2	14	1995	3180	11	removed	7877	n	tw	n	2.562	4.208	1.299	0.278	2.543	4.16	1.3	0.2775	8.377	8.395	-0.0118	0.00884	-0.0162	0.00584	8.387	8.403	-0.0166	0.0101	-0.0171	0.00622	422.6	1	9
A1549	A1655	A1656	+/+	21.3	7	6	1	0	+/+	25.4	-1706	0	removed	+/+	24.5	197	49	11.9	3239	3436	8	removed	5142	y	ww	y	3.0705	4.442	0.291	1.4835	3.2555	4.1085	0.3255	1.4605	NA	NA	NA	NA	NA	NA	9.03	9.02	0.000614	0.000427	0.00125	0.00286	274.2	2	15.5
A1556	A1606	A1608	+/+	20.4	8	8	0	0	+/+	23.5	-1902	4	control	+/t	22.7	239	44	6.4	2826	3065	10	control	4967	y	wt	n	2.7115	4.034	1.4285	0.2765	2.5315	3.9085	1.492	0.2905	8.117	8.056	0.0374	-0.0109	0.0367	-0.0133	8.304	8.312	0.00628	-0.0183	0.0127	-0.022	289.7	35	11.5
A1569	A1619	A1620	+/t	21.2	8	7	1	0	+/+	25.6	-3957	0	removed	+/+	26.5	502	36	7.1	2619	3121	13	removed	7078	y	ww	y	2.769	4.108	0.3035	1.495	2.7355	4.245	0.298	1.395	8.54	8.54	-0.00804	0.00476	-0.00619	0.00192	8.46	8.56	0.0297	0.00209	0.0316	-0.00183	393	60	10.5
A1570	A1655	A1656	+/t	21.5	0	NA	NA	NA	+/+	24.2	-2221	0	removed	+/+	24.2	661	14	6.6	795	1456	13	removed	3677	n	ww	y	3.0705	4.442	0.291	1.4835	3.2555	4.1085	0.3255	1.4605	NA	NA	NA	NA	NA	NA	9.03	9.02	0.000614	0.000427	0.00125	0.00286	308.8	57	11.7
A1571	A1658	A1657	+/+	20.2	0	NA	NA	NA	+/+	23.2	-1184	0	control	+/+	27.9	309	56	4.1	7410	7719	7	control	8903	n	ww	y	3.0615	4.299	0.297	1.552	2.636	4.185	0.2915	1.341	8.47	8.54	-0.00778	0.00907	-0.0045	0.00778	8.81	8.86	0.0138	-0.0204	0.0159	-0.0171	303	21	20.8
A1572	A1638	A1639	+/+	20.3	11	0	11	0	+/t	25.8	-1712	0	control	+/+	26.1	1095	49	4.1	3498	4593	7	control	6305	y	tw	n	2.562	4.208	1.299	0.278	2.543	4.16	1.3	0.2775	8.377	8.395	-0.0118	0.00884	-0.0162	0.00584	8.387	8.403	-0.0166	0.0101	-0.0171	0.00622	387.6	16	16.3
A1573	A1698	A1699	+/t	21.5	0	NA	NA	NA	+/+	26	-2386	4	control	+/+	26.2	448	28	7	4234	4682	22	control	7068	n	ww	y	2.7095	4.1485	0.247	1.48	2.6765	4.205	0.2615	1.3665	8.52	8.52	-0.00853	0.00601	-0.00524	0.00652	8.51	8.5	0.0356	0.00362	0.0275	0.00117	281	17	25.6
A1586	A1707	A1708	+/+	20.2	10	0	8	2	+/t	27.1	-2395	1	control	+/t	24.5	1349	31	8.5	4744	6093	11	control	8488	y	tt	y	2.6865	4.285	0.266	1.405	2.835	4.3735	0.2615	1.409	8.88	8.9	-0.00247	0.0136	-0.00215	0.0133	8.63	8.63	0.0112	0.0164	0.0125	0.0181	267.9	9	19.9
A1592	A1583	A1582	+/t	20.8	7	6	1	0	+/+	24.5	-8692	0	control	+/+	26.3	648	40	9.9	2356	3004	8	control	11696	y	ww	y	2.572	4.108	0.256	1.435	2.91	4.2905	0.268	1.5255	8.81	8.74	0.0223	-0.00801	0.0228	-0.00574	8.36	8.41	0.0321	0.0199	0.0393	0.0161	367.9	11	17.6
A1593	A1565	A1566	+/t	18.6	9	7	2	0	+/+	27.2	-718	0	control	+/+	29.5	345	24	10	4619	4964	14	control	5682	y	ww	y	3.2385	4.6645	0.3035	1.431	3.005	4.516	0.2815	1.448	9.12	9.11	-0.0199	0.00242	-0.0213	0.00419	9.43	9.45	-0.0197	0.00253	-0.0191	-0.000393	235.2	15	21.5
A1595	A1632	A1630	+/+	20.1	8	0	8	0	+/t	26	-1911	11	removed	+/+	26.3	451	44	9	3795	4246	14	removed	6157	y	tw	n	2.9295	4.4135	1.4745	0.2795	2.941	4.442	1.495	0.275	9.105	9.112	0.0316	0.0231	0.0242	0.0168	8.913	8.929	0.00835	0.00985	0.00609	0.00562	356.2	9	38.8
A1596	A1606	A1608	+/+	20.6	9	9	0	0	+/+	22.7	-3372	0	removed	+/t	21.8	602	66	3.1	5432	6034	11	removed	9406	y	wt	n	2.7115	4.034	1.4285	0.2765	2.5315	3.9085	1.492	0.2905	8.117	8.056	0.0374	-0.0109	0.0367	-0.0133	8.304	8.312	0.00628	-0.0183	0.0127	-0.022	274.5	48	11.6
A1597	A1607	A1605	+/t	22.4	9	0	9	0	+/t	25.6	-1641	10	control	+/+	27.3	543	43	6.4	2019	2562	12	control	4203	y	tw	n	2.96	4.465	1.495	0.277	2.5585	3.9995	1.395	0.253	8.315	8.223	0.0233	0.00642	0.0247	-0.00124	8.987	8.959	0.002	0.00373	0.000941	0.00319	291.9	45	10.9
A1603	A1631	A1633	+/t	21.9	9	9	0	0	+/+	25.1	-5216	0	removed	+/t	23.7	530	45	7.8	2856	3386	8	removed	8602	y	wt	n	3.0855	4.3535	1.492	0.315	2.8275	4.239	1.42	0.2885	8.614	8.629	-2.92e-05	-0.00502	0.00239	-0.00547	8.91	8.943	0.00683	-0.0136	-0.000706	-0.015	131.1	13	22.6
A1609	A1611	A1612	+/+	21.7	10	1	9	0	+/+	23.7	-942	0	removed	+/+	24.1	678	25	18	2086	2764	11	removed	3706	y	ww	y	2.575	3.971	0.283	1.3965	2.64	4.1795	0.2795	1.3625	8.46	8.5	-0.00526	-0.00117	-0.0028	-0.000629	8.18	8.11	0.00934	-0.0124	0.0109	-0.00955	139.7	50	12.7
A1614	A1715	A1718	+/+	20	7	3	4	0	+/t	25.6	-3748	15	removed	+/t	26.5	830	38	9.4	1828	2658	20	removed	6406	y	tt	y	2.85	4.205	0.301	1.484	3.027	4.3735	0.3065	1.491	8.9	8.95	0.00728	0.00139	0.00814	0.00156	8.58	8.62	0.0116	-0.0106	0.0125	-0.0103	523.7	4	22
A1615	A1641	A1640	+/+	23.3	8	8	0	0	+/+	24.5	-2413	0	control	+/t	26.9	215	78	4.9	4008	4223	7	control	6636	y	wt	n	2.7075	4.214	1.3845	0.2915	2.688	4.348	1.321	0.2755	8.682	8.684	-0.0228	0.0103	-0.0255	0.00695	8.562	8.57	0.00543	0.0104	0.0046	0.00801	200.1	15	15.5
A1616	A1697	A1700	+/+	23	8	5	3	0	+/t	23.3	NA	NA	removed	+/t	23.7	NA	NA	NA	NA	NA	NA	removed	NA	y	tt	y	2.5525	3.951	0.263	1.3795	2.673	4.1935	0.264	1.3745	8.65	8.62	0.00908	0.0105	0.00654	0.00804	8.12	8.16	0.00523	-0.0125	0.00507	-0.0106	NA	NA	NA
A1617	A1698	A1699	+/+	22.2	7	3	3	1	+/+	25.6	-366	0	control	+/+	24.3	395	52	10.2	2634	3029	16	control	3395	y	ww	y	2.7095	4.1485	0.247	1.48	2.6765	4.205	0.2615	1.3665	8.52	8.52	-0.00853	0.00601	-0.00524	0.00652	8.51	8.5	0.0356	0.00362	0.0275	0.00117	379.1	11	38
A1625	A1716	A1717	+/t	21.7	11	5	4	2	+/+	23.8	-3959	27	control	+/+	25.7	388	52	3.9	4147	4535	17	control	8494	y	ww	y	2.7745	4.25	0.2715	1.4585	2.841	4.26	0.2565	1.4135	8.61	8.63	-0.0178	-0.0141	-0.0195	-0.0151	8.61	8.6	0.01	-0.000345	0.0118	0.00017	309.4	13	15.2
A1626	A1641	A1640	+/+	22.2	10	10	0	0	+/+	22.7	-2637	8	removed	+/t	26.6	269	49	11	2088	2357	9	removed	4994	y	wt	n	2.7075	4.214	1.3845	0.2915	2.688	4.348	1.321	0.2755	8.682	8.684	-0.0228	0.0103	-0.0255	0.00695	8.562	8.57	0.00543	0.0104	0.0046	0.00801	296.8	14	24.1
A1634	A1709	A1712	+/t	22.8	9	9	0	0	+/+	22.7	-2412	4	control	+/+	24.4	760	43	6.9	5491	6251	10	control	8663	y	ww	y	2.7445	4.239	0.273	1.385	2.7445	4.1765	0.296	1.413	8.48	8.48	-0.00612	-0.00755	-0.00516	-0.0081	8.62	8.6	-0.00953	-0.00186	-0.00785	0.00163	253.5	9	46
A1635	A1710	A1711	+/+	21.6	8	0	8	0	+/t	22.6	-1250	0	control	+/t	26.3	398	53	9.1	3560	3958	11	control	5208	y	tt	y	2.9355	4.508	0.2525	1.407	2.7545	4.1735	0.2845	1.485	8.53	8.57	0.0237	-0.00418	0.0233	-0.0037	9.04	9.05	-0.0247	0.0023	-0.0212	0.00245	282.9	14	23.6
A1636	A1638	A1639	+/t	21.7	8	0	8	0	+/t	25.5	-774	0	removed	+/+	26.9	586	20	8.6	1775	2361	17	removed	3135	y	tw	n	2.562	4.208	1.299	0.278	2.543	4.16	1.3	0.2775	8.377	8.395	-0.0118	0.00884	-0.0162	0.00584	8.387	8.403	-0.0166	0.0101	-0.0171	0.00622	176.6	18	19.9
A1637	A1810	A1809	+/+	20.9	8	8	0	0	+/+	24.5	-1644	0	control	+/+	22.5	1780	NA	NA	NA	NA	NA	control	NA	y	ww	y	2.627	4.225	0.2725	1.385	2.898	4.479	0.2965	1.365	8.93	8.96	-0.0248	0.00288	-0.0275	0.00159	8.51	8.54	-0.00344	0.00543	0.000906	0.00918	358.6	10	13.4
A1643	A1632	A1630	+/+	18.2	6	0	6	0	+/t	25.9	-1691	1	control	+/+	27.9	426	55	4.6	3056	3482	14	control	5173	y	tw	n	2.9295	4.4135	1.4745	0.2795	2.941	4.442	1.495	0.275	9.105	9.112	0.0316	0.0231	0.0242	0.0168	8.913	8.929	0.00835	0.00985	0.00609	0.00562	325.5	4	36
A1644	A1631	A1633	+/t	22.1	7	7	0	0	+/+	25.2	-2602	0	control	+/t	25.9	2013	37	6.5	3165	5178	9	control	7780	y	wt	n	3.0855	4.3535	1.492	0.315	2.8275	4.239	1.42	0.2885	8.614	8.629	-2.92e-05	-0.00502	0.00239	-0.00547	8.91	8.943	0.00683	-0.0136	-0.000706	-0.015	305.2	12	20.2
A1649	A1710	A1711	+/+	17.7	6	5	0	1	+/t	23.5	-5561	0	removed	+/t	25.7	922	17	12.9	6773	7695	11	removed	13256	y	tt	y	2.9355	4.508	0.2525	1.407	2.7545	4.1735	0.2845	1.485	8.53	8.57	0.0237	-0.00418	0.0233	-0.0037	9.04	9.05	-0.0247	0.0023	-0.0212	0.00245	96.4	18	13.8
A1651	A1726	A1727	+/+	22.2	6	0	4	2	+/t	25.1	-1821	0	removed	+/t	28.4	692	42	8.5	4841	5533	11	removed	7354	y	tt	y	2.8455	4.4905	0.277	1.35	2.8265	4.4615	0.2765	1.435	9.07	9.04	0.00974	0.0199	0.012	0.0267	9.03	9.09	0.00756	0.0285	-0.00128	0.0267	334.6	4	47
A1652	A1715	A1718	+/t	20.7	7	7	0	0	+/t	25.3	-1666	4	control	+/t	26.4	676	NA	NA	NA	NA	NA	control	NA	y	tt	y	2.85	4.205	0.301	1.484	3.027	4.3735	0.3065	1.491	8.9	8.95	0.00728	0.00139	0.00814	0.00156	8.58	8.62	0.0116	-0.0106	0.0125	-0.0103	268.6	43	17.7
A1653	A1707	A1708	+/t	18.4	0	NA	NA	NA	+/t	27.2	-4653	0	control	+/t	25.3	548	2	10.5	2865	3413	21	control	8066	n	tt	y	2.6865	4.285	0.266	1.405	2.835	4.3735	0.2615	1.409	8.88	8.9	-0.00247	0.0136	-0.00215	0.0133	8.63	8.63	0.0112	0.0164	0.0125	0.0181	400.3	1	7
A1659	A1583	A1582	+/+	19.5	7	5	2	0	+/+	25.3	-2963	3	removed	+/+	25	243	37	9.5	1823	2066	9	removed	5029	y	ww	y	2.572	4.108	0.256	1.435	2.91	4.2905	0.268	1.5255	8.81	8.74	0.0223	-0.00801	0.0228	-0.00574	8.36	8.41	0.0321	0.0199	0.0393	0.0161	268.4	12	17.4
A1660	A1611	A1612	+/+	19.2	0	NA	NA	NA	+/+	24.1	-1838	0	control	+/+	24.5	1202	31	6.1	8305	9507	13	control	11345	n	ww	y	2.575	3.971	0.283	1.3965	2.64	4.1795	0.2795	1.3625	8.46	8.5	-0.00526	-0.00117	-0.0028	-0.000629	8.18	8.11	0.00934	-0.0124	0.0109	-0.00955	246.2	19	15
A1661	A1709	A1712	+/+	21	8	7	0	1	+/+	23.9	-2912	25	removed	+/+	25.6	687	34	11.6	2192	2879	8	removed	5791	y	ww	y	2.7445	4.239	0.273	1.385	2.7445	4.1765	0.296	1.413	8.48	8.48	-0.00612	-0.00755	-0.00516	-0.0081	8.62	8.6	-0.00953	-0.00186	-0.00785	0.00163	170	12	23.3
A1662	A1611	A1612	+/+	17.3	7	4	3	0	+/+	24	-1449	5	control	+/+	23.8	236	41	10.7	3405	3641	16	control	5090	y	ww	y	2.575	3.971	0.283	1.3965	2.64	4.1795	0.2795	1.3625	8.46	8.5	-0.00526	-0.00117	-0.0028	-0.000629	8.18	8.11	0.00934	-0.0124	0.0109	-0.00955	391.2	32	16
A1663	A1638	A1639	+/+	20.1	0	NA	NA	NA	+/t	25.7	-655	0	removed	+/+	26.1	953	29	11.9	3658	4611	9	removed	5266	n	tw	n	2.562	4.208	1.299	0.278	2.543	4.16	1.3	0.2775	8.377	8.395	-0.0118	0.00884	-0.0162	0.00584	8.387	8.403	-0.0166	0.0101	-0.0171	0.00622	263.2	12	20.4
A1664	A1658	A1657	+/+	16.4	5	5	0	0	+/+	24.1	-2877	0	removed	+/+	26.8	720	61	8.7	3015	3735	6	removed	6612	y	ww	y	3.0615	4.299	0.297	1.552	2.636	4.185	0.2915	1.341	8.47	8.54	-0.00778	0.00907	-0.0045	0.00778	8.81	8.86	0.0138	-0.0204	0.0159	-0.0171	121.7	24	22
A1674	A1724	A1725	+/+	20.8	8	7	0	1	+/t	24.3	-944	0	removed	+/+	25.7	340	67	8.6	3502	3842	7	removed	4786	y	tw	n	2.6945	4.2105	1.3865	0.268	2.5355	4.2765	1.331	0.251	8.635	8.649	0.0117	0.0293	0.0157	0.0304	8.533	8.587	-3.97e-05	0.00314	0.00629	0.0042	159.5	35	17
A1676	A1726	A1727	+/+	21.9	6	5	1	0	+/t	25.4	-2821	0	control	+/t	30.5	61	42	8.2	4926	4987	16	control	7808	y	tt	y	2.8455	4.4905	0.277	1.35	2.8265	4.4615	0.2765	1.435	9.07	9.04	0.00974	0.0199	0.012	0.0267	9.03	9.09	0.00756	0.0285	-0.00128	0.0267	287.4	3	16.7
A1677	A1698	A1699	+/+	22.7	9	0	9	0	+/+	25.8	-947	0	removed	+/+	23.9	965	9	18.4	2443	3408	18	removed	4355	y	ww	y	2.7095	4.1485	0.247	1.48	2.6765	4.205	0.2615	1.3665	8.52	8.52	-0.00853	0.00601	-0.00524	0.00652	8.51	8.5	0.0356	0.00362	0.0275	0.00117	311	1	11
A1678	A1750	A1747	+/+	21.7	8	7	0	1	+/+	27.6	-3331	0	removed	+/+	31.1	957	21	7.1	7985	8942	14	removed	12273	y	ww	y	3.014	4.425	0.2605	1.4955	3.0025	4.335	0.2815	1.5235	8.9	8.98	0.0093	-0.00428	0.00927	-0.00647	9.06	9.1	0.0011	0.00698	0.00228	0.00291	478.2	7	24.6
A1680	A1764	A1766	+/+	21.4	3	1	2	0	+/t	29.4	-3765	1	control	+/t	28.6	1631	36	14.1	5621	7252	10	control	11017	y	tt	y	2.858	4.3965	0.2835	1.387	2.713	4.3735	0.2575	1.432	8.86	8.9	0.0128	0.0222	0.0146	0.0225	8.9	8.94	0.0151	0.0185	0.00864	0.018	155.2	3	38
A1681	A1764	A1766	+/+	21.2	9	6	3	0	+/t	30	-9071	1	control	+/t	30.7	257	12	8	3454	3711	15	control	12782	y	tt	y	2.858	4.3965	0.2835	1.387	2.713	4.3735	0.2575	1.432	8.86	8.9	0.0128	0.0222	0.0146	0.0225	8.9	8.94	0.0151	0.0185	0.00864	0.018	286	5	5
A1684	A1764	A1766	+/+	22.8	7	0	7	0	+/t	30.1	-445	0	removed	+/t	30.3	760	61	6	4330	5090	8	removed	5535	y	tt	y	2.858	4.3965	0.2835	1.387	2.713	4.3735	0.2575	1.432	8.86	8.9	0.0128	0.0222	0.0146	0.0225	8.9	8.94	0.0151	0.0185	0.00864	0.018	315.1	8	9.4
A1693	A1810	A1809	+/+	23.3	11	9	2	0	+/+	25.3	-4445	20	removed	+/+	20.6	1033	1	19	19	1052	7	removed	5497	y	ww	y	2.627	4.225	0.2725	1.385	2.898	4.479	0.2965	1.365	8.93	8.96	-0.0248	0.00288	-0.0275	0.00159	8.51	8.54	-0.00344	0.00543	0.000906	0.00918	81.3	6	15.3
A1694	A1784	A1785	+/+	23.5	12	0	10	2	+/t	25.4	-2500	5	removed	+/t	26.8	628	32	9.1	1883	2511	9	removed	5011	y	tt	y	2.9975	4.462	0.291	1.485	2.9735	4.505	0.2655	1.3965	9.13	9.14	-0.0189	0.00315	-0.0191	0.00487	9.1	9.11	0.00106	0.00534	-0.00406	0.00385	133.7	18	20.7
A1701	A1756	A1757	+/t	22.3	8	8	0	0	+/+	28.1	-5822	0	removed	+/+	29.9	623	44	5.6	5162	5785	12	removed	11607	y	ww	y	2.796	4.2875	0.254	1.3835	2.9855	4.422	0.2505	1.474	8.99	8.96	-0.00335	-0.00612	-0.00354	-0.00863	8.69	8.68	-0.0094	0.00191	-0.00907	-0.0012	260.6	12	17.2
A1702	A1798	A1801	+/t	20.5	8	8	0	0	+/t	25.4	-1878	5	control	+/t	26.6	440	58	6.2	4906	5346	16	control	7224	y	tt	y	2.7745	4.0765	1.5395	0.2645	2.786	4.2195	1.4435	0.2595	8.594	8.63	0.00868	-0.00361	0.00567	-0.00686	8.432	8.459	0.0216	-0.0133	0.0253	-0.0115	373.8	6	15.7
A1703	A1787	A1786	+/+	21.3	9	0	8	1	+/t	27.1	-410	0	removed	+/t	27.9	735	15	14.9	1728	2463	10	removed	2873	y	tt	y	2.939	4.61	0.2675	1.4435	2.7565	4.2395	0.266	1.3915	8.67	8.71	0.00377	0.00465	0.0026	0.00587	9.24	9.27	-0.0215	0.0139	-0.0173	0.0128	200.1	11	6.9
A1706	A1792	A1790	+/t	22.5	1	0	0	1	+/+	23.6	-2477	0	removed	+/+	28.3	1013	33	5.3	3252	4265	18	removed	6742	y	ww	y	2.9195	4.3565	0.253	1.445	2.543	4.2025	0.2775	1.327	8.4	8.41	-0.0184	0.0021	-0.02	0.00325	8.87	8.88	-0.0058	-0.00823	-0.00924	-0.00876	327.2	56	12.6
AS03_7	A1619	A1620	+/t	17.4	9	9	0	0	+/+	26.6	-3280	2	control	+/+	25.9	904	NA	NA	NA	NA	NA	control	NA	y	ww	y	2.769	4.108	0.3035	1.495	2.7355	4.245	0.298	1.395	8.54	8.54	-0.00804	0.00476	-0.00619	0.00192	8.46	8.56	0.0297	0.00209	0.0316	-0.00183	216.8	12	14.1
AS05_3	A1607	A1605	+/+	21.2	7	0	7	0	+/t	27.9	-1871	3	removed	+/+	31.3	610	14	16.4	1861	2471	10	removed	4342	y	tw	n	2.96	4.465	1.495	0.277	2.5585	3.9995	1.395	0.253	8.315	8.223	0.0233	0.00642	0.0247	-0.00124	8.987	8.959	0.002	0.00373	0.000941	0.00319	370.1	17	18.8
AS05_4	A1761	A1760	+/+	22.1	10	7	3	0	+/t	25.6	-4088	54	control	+/t	27.9	429	49	6.3	3238	3667	11	control	7755	y	tt	y	2.9475	4.1895	0.2685	1.567	3.0605	4.308	0.275	1.556	8.88	8.94	0.026	-0.0116	0.0258	-0.0113	8.66	8.66	0.0267	-0.0218	0.0226	-0.0206	221.6	28	16.9
AS06_5	A1697	A1700	+/t	16.8	0	NA	NA	NA	+/t	23.3	-1579	0	removed	+/t	22.9	2260	3	28.3	579	2839	23	removed	4418	n	tt	y	2.5525	3.951	0.263	1.3795	2.673	4.1935	0.264	1.3745	8.65	8.62	0.00908	0.0105	0.00654	0.00804	8.12	8.16	0.00523	-0.0125	0.00507	-0.0106	281.4	1	18
AS06_7	A1716	A1717	+/+	18.5	0	NA	NA	NA	+/+	23.6	-2021	0	removed	+/+	25.3	442	14	8.6	7878	8320	21	removed	10341	n	ww	y	2.7745	4.25	0.2715	1.4585	2.841	4.26	0.2565	1.4135	8.61	8.63	-0.0178	-0.0141	-0.0195	-0.0151	8.61	8.6	0.01	-0.000345	0.0118	0.00017	270.3	2	24
AS06_9	A1750	A1747	+/+	18	7	7	0	0	+/+	27.1	-5049	0	control	+/+	30.6	125	62	6.5	3916	4041	9	control	9090	y	ww	y	3.014	4.425	0.2605	1.4955	3.0025	4.335	0.2815	1.5235	8.9	8.98	0.0093	-0.00428	0.00927	-0.00647	9.06	9.1	0.0011	0.00698	0.00228	0.00291	86	26	13.4
AS07_6	A1707	A1708	+/t	19.8	9	0	9	0	+/t	27.7	-1837	6	removed	+/t	25	650	31	19.7	3014	3664	8	removed	5501	y	tt	y	2.6865	4.285	0.266	1.405	2.835	4.3735	0.2615	1.409	8.88	8.9	-0.00247	0.0136	-0.00215	0.0133	8.63	8.63	0.0112	0.0164	0.0125	0.0181	387	23	15.7
AS07_8	A1697	A1700	+/t	18.6	8	0	6	2	+/t	25.3	-5003	0	control	+/t	23.9	566	54	6.4	2081	2647	9	control	7650	y	tt	y	2.5525	3.951	0.263	1.3795	2.673	4.1935	0.264	1.3745	8.65	8.62	0.00908	0.0105	0.00654	0.00804	8.12	8.16	0.00523	-0.0125	0.00507	-0.0106	294	9	12.8
AS07_9	A1655	A1656	+/+	19.1	8	8	0	0	+/+	25	-5491	25	control	+/+	24.7	89	67	8.7	4323	4412	7	control	9903	y	ww	y	3.0705	4.442	0.291	1.4835	3.2555	4.1085	0.3255	1.4605	NA	NA	NA	NA	NA	NA	9.03	9.02	0.000614	0.000427	0.00125	0.00286	223.7	26	15.5
AS09_3	A1793	A1791	+/t	19.2	6	0	6	0	+/t	25.5	-1717	0	removed	+/t	29.1	388	59	5.9	2986	3374	14	removed	5091	y	tt	y	2.6475	4.154	0.2475	1.422	2.6225	4.151	0.261	1.3855	8.43	8.49	0.00154	0.00261	0.00276	0.00288	8.57	8.53	0.0258	0.008	0.0253	0.00998	387.3	3	7.3
AS09_5	A1784	A1785	+/t	22.3	0	NA	NA	NA	+/t	25.8	-5382	0	control	+/t	29.9	1438	12	3.6	3317	4755	13	control	10137	n	tt	y	2.9975	4.462	0.291	1.485	2.9735	4.505	0.2655	1.3965	9.13	9.14	-0.0189	0.00315	-0.0191	0.00487	9.1	9.11	0.00106	0.00534	-0.00406	0.00385	406.3	4	5.5
AS09_6	A1798	A1801	+/t	20.4	7	7	0	0	+/t	26.3	-6612	0	removed	+/t	26.6	870	62	6.5	4392	5262	16	removed	11874	y	tt	y	2.7745	4.0765	1.5395	0.2645	2.786	4.2195	1.4435	0.2595	8.594	8.63	0.00868	-0.00361	0.00567	-0.00686	8.432	8.459	0.0216	-0.0133	0.0253	-0.0115	257.2	30	18.4
AS09_8	A1802	A1804	+/+	19.9	6	5	0	1	+/+	26.8	-2440	7	control	+/+	28.8	249	53	5.9	4087	4336	11	control	6776	y	ww	y	3.295	4.422	0.2855	1.584	2.761	4.2535	0.281	1.3935	8.68	8.67	-0.00219	0.00254	-0.000858	0.00319	9.07	9.08	-0.00319	-0.0322	-0.00827	-0.0347	287	9	19.4
AS10_3	A1802	A1804	+/t	21	0	NA	NA	NA	+/+	27.3	-2775	6	removed	+/+	28.4	590	38	9.1	2208	2798	8	removed	5573	n	ww	y	3.295	4.422	0.2855	1.584	2.761	4.2535	0.281	1.3935	8.68	8.67	-0.00219	0.00254	-0.000858	0.00319	9.07	9.08	-0.00319	-0.0322	-0.00827	-0.0347	160.2	9	19.1
AS10_5	A1787	A1786	+/t	22.6	6	0	6	0	+/t	26.6	-403	0	control	+/t	28	347	35	11.2	1762	2109	7	control	2512	y	tt	y	2.939	4.61	0.2675	1.4435	2.7565	4.2395	0.266	1.3915	8.67	8.71	0.00377	0.00465	0.0026	0.00587	9.24	9.27	-0.0215	0.0139	-0.0173	0.0128	422.6	13	16.4
AS15_2	A1792	A1790	+/t	22.5	9	5	4	0	+/+	22.8	-3164	25	control	+/+	28	273	68	4.9	2151	2424	14	control	5588	y	ww	y	2.9195	4.3565	0.253	1.445	2.543	4.2025	0.2775	1.327	8.4	8.41	-0.0184	0.0021	-0.02	0.00325	8.87	8.88	-0.0058	-0.00823	-0.00924	-0.00876	348.8	37	13.6
AS15_3	A1802	A1804	+/+	20.4	0	NA	NA	NA	+/+	26.2	-11626	0	removed	+/+	27.9	225	29	16.4	1769	1994	9	removed	13620	n	ww	y	3.295	4.422	0.2855	1.584	2.761	4.2535	0.281	1.3935	8.68	8.67	-0.00219	0.00254	-0.000858	0.00319	9.07	9.08	-0.00319	-0.0322	-0.00827	-0.0347	72.9	1	20
AS16_9	A1793	A1791	+/+	19.1	8	3	2	3	+/t	24.5	-3760	1	control	+/t	28.1	3262	18	10.4	10597	13859	15	control	17619	y	tt	y	2.6475	4.154	0.2475	1.422	2.6225	4.151	0.261	1.3855	8.43	8.49	0.00154	0.00261	0.00276	0.00288	8.57	8.53	0.0258	0.008	0.0253	0.00998	231.4	7	23.6
AS19_5	A1756	A1757	+/t	23.3	10	4	6	0	+/+	26	-1101	0	control	+/+	29	393	67	7.4	4099	4492	12	control	5593	y	ww	y	2.796	4.2875	0.254	1.3835	2.9855	4.422	0.2505	1.474	8.99	8.96	-0.00335	-0.00612	-0.00354	-0.00863	8.69	8.68	-0.0094	0.00191	-0.00907	-0.0012	377.3	33	8.9
[truncated: 2 more columns]

## Sheet: Legend
Variable	Description
Male1_ID	ID of first to mate male
Male2_ID	ID of second to mate male
Female_ID	ID of female
Female_Genotype	Genotype of female
Female_Weight_g	Body mass of female in gram
Embryos	Total number of embryos
Embryos_Male1	Embryos sired by first to mate male
Embryos_Male2	Embryos sired by second to mate male
Embryos_Unknown	Embryos with unknown parentage
Male1_Genotype	Genotype of first to mate male
Male1_Weight_g	Body mass of first to mate male in gram
Latency_FirstMount_Male1_min	Latency of the first mount of the first to mate male in minutes
CopulatoryBouts_Male1	Number of copulatory bouts performed by first to mate male
AverageBoutDuration_Male1_s	Average duration of first to mate males copulatory bouts in seconds
EjaculationLatency_Male1_min	Latency to ejaculation of first to mate male in minutes
InCopulaDuration_Ejaculation_Male1	Duration in copula until ejaculation by first to mate male
Treatment_Male1	Treatment (plug removed or control) of first to mate male
Male2_Genotype	Genotype of second to mate male
Male2_Weight_g	Body mass of second to mate male in gram
Latency_FirstMount_Male2_s	Latency of the first mount of the second to mate male in minutes
EjaculationLatency_Male2_min	Latency to ejaculation of second to mate male in minutes
Treatment_Male2	Treatment (plug removed or control) of first to mate male
Interval_EjacMale1.EjacMale2_min	Interval between ejaculation of first and second male in minutes
Pregnancy	Pregnancy of female (Yes or No)
comb	Genotype combination of males (wildtype (w) or t haplotype (t))
m1_a	Baculum area of first to mate male
m1_l	Baculum length of first to mate male
m1_minw	Baculum shaft width of first to mate male
m1_maxw	Baculum base width of first to mate male
Male1_t	Testes mass of first to mate male in mg
Male1_sv_cg	Mass of seminal vesicle and coagulating gland of first to mate male in mg
Male1_prep	Mass of preputial gland of first to mate male in mg
m2_a	Baculum area of second to mate male
m2_l	Baculum length of second to mate male
m2_minw	Baculum shaft width of second to mate male
m2_maxw	Baculum base width of second to mate male
Male2_t	Testes mass of second to mate male in mg
Male2_sv_cg	Mass of seminal vesicle and coagulating gland of second to mate male in mg
Male2_prep	Mass of preputial gland of second to mate male in mg
plug_treat	Treatment (plug removed or control) of both males
M1_CS	Centroid size (geometric morphometrics) of first to mate male
M1_RW1	Relative warp 1 (geometric morphometrics) of first to mate male
M1_RW2	Relative warp 2 (geometric morphometrics) of first to mate male
M2_CS	Centroid size (geometric morphometrics) of second to mate male
M2_RW1	Relative warp 1 (geometric morphometrics) of second to mate male
M2_RW2	Relative warp 2 (geometric morphometrics) of second to mate male
